# Supplementary material for: Associations of HLA Polymorphisms with Anti-SARS-CoV-2 Spike and Neutralizing Antibody Titers in Japanese Rheumatoid Arthritis Patients Vaccinated with BNT162b2
Source: Vaccines (Basel). 2023 Feb 9;11(2):404. doi: 10.3390/vaccines11020404 (PMC9965868; doi:10.3390/vaccines11020404)
Supplement: Supplementary file 1 [file vaccines-11-00404-s001.zip]

Archive with 2 entries (2 files):
- Anti-SARS-CoV-2AbRA#3-S1.pdf
- Anti-SARS-CoV-2AbRA#3-S2.pdf
